# Supplementary material for: Living with Food Hypersensitivity as an Adolescent Impairs Health Related Quality of Life Irrespective of Disease Severity: Results from a Population-Based Birth Cohort
Source: Nutrients. 2021 Jul 9;13(7):2357. doi: 10.3390/nu13072357 (PMC8308910; doi:10.3390/nu13072357)
Supplement: Supplementary file 1 [file nutrients-13-02357-s001.zip]

Archive with 1 entries (1 files):
- nutrients-1210543-supplementary.pdf
